# Supplementary material for: The Impact of Cooking on Antioxidant and Enzyme Activities in Ruichang Yam Polyphenols
Source: Foods. 2024 Dec 25;14(1):14. doi: 10.3390/foods14010014 (PMC11719820; doi:10.3390/foods14010014)
Supplement: Supplementary file 1 [file foods-14-00014-s001.zip]

Archive with 1 entries (1 files):
- foods-3348954-supplementary.pdf
